# Supplementary material for: Beyond Dryness: Mapping the Psychological and Cognitive Burden in Sjögren’s Disease—A Narrative Review
Source: J Clin Med. 2026 Apr 9;15(8):2857. doi: 10.3390/jcm15082857 (PMC13116287; doi:10.3390/jcm15082857)
Supplement: Supplementary file 1 [file jcm-15-02857-s001.zip]

Archive with 1 entries (1 files):
- jcm-4230573-supplementary.pdf
